# Supplementary material for: Comparison of Metabolic Profiles of Fruits of Arctium lappa, Arctium minus, and Arctium tomentosum
Source: Plant Foods Hum Nutr. 2024 Apr 8;79(2):497–502. doi: 10.1007/s11130-024-01175-w (PMC11178601; doi:10.1007/s11130-024-01175-w)
Supplement: Supplementary file 2 — (XLSX 16 KB) [file 11130_2024_1175_MOESM2_ESM.xlsx]

## Sheet: List2
Comparison of metabolic profiles of fruits of Arctium lappa, Arctium minus, and Arctium tomentosum; Plant Foods for Human Nutrition; Malanik, Farkova, Krizova, Kresova, Smejkal, Kasparovsky, and Dadakova; Masaryk University, Brno, Czech Republic; k.dadakova@mail.muni.cz
Online Resource 2.Putative identities, retention times, masses, and ion species of all compounds found in all replicates from any of the three species and either of the two years.
Name	RT	Mass	m/z	Scored	Relative Mass Difference (ppm)d	Confidence Levele	Major Fragment m/z (relative abundance %)
Amino acids
Beta-asparagine	1.56	132.0526	131.0456; 191.0661	86.02	-3.89	L4
Saccharides
Fructose	1.61	180.0630	149.0450; 179.0559; 239.0770	84.09	-3.4	L4
D-Sorbitol	1.62	182.0792	181.0717; 241.0913	85.71	2.23	L2a	59.0142 (20.19)
Sucrose	1.78	342.1164	341.1223; 401.1293	47.62	-0.05	L4	341.1147 (100)
Galactan / Raffinose / Arctigenin glycoside	1.87	504.1689	251.0751; 503.1624; 563.2035	92.56	-3.85	L4
Arabinanc	2.03	243.0848	242.0773; 302.0882	95.75	-3.51	L4
Rhamnogalacturonanc	17.62	464.0946	464.144	80.09	0.03	L4
Lignans
Arctiiphenolglycoside Ac	10.85	464.1515	463.144	91.77	-3.82	L4
Neolignan derivative	15.21	538.2050	537.1967; 597.2174	56.23	-1.42	L4
Lignan derivative	16.06	536.1887	267.0861; 327.1081; 535.1806; 595.2018	91.36	-3.88	L4
Arctiiapolignan A	16.55	428.1686	213.0759; 273.0974; 427.1581; 487.1807	98.39	-0.16	L4
Oxyneolignan derivative	16.75	554.1996	553.2031; 613.2126	72.44	-3.24	L4
Lappaol H	16.89	750.2888	374.1360; 749.2806; 809.2959	83.39	4.49	L1	749.284 (100)
Arctiisesquineolignan Ac	17.11	860.3070	429.1653; 859.3003; 919.3255	85.97	-4.51	L4
Matairesinol glycoside / Rafanotracheleogenin glycoside	17.20	550.2044	549.1950; 609.2180	83.59	-4.45	L4
Matairesinoside	17.30	520.1945	519.1870; 579.2062	91.54	1.43	L1	357.1348 (100)
Arctiidilactonec	17.43	388.1156	193.0502; 387.1094; 447.1279	95.58	-3.14	L4
Arctignan Bc	17.61	552.1998	335.1081; 551.1927; 611.2129	72.25	-2.69	L4
Lappaol C	17.67	554.2158	336.1112; 553.2075; 613.2272	89.6	4.02	L1	505.1883 (27.1)
Arctiin	17.91	534.2116	533.2018; 593.2237	89.75	-4.49	L1
Propanediolmatairesinoside	17.91	594.2327	593.2233; 653.2454	76.83	0.41	L4
Arctignan D / Arctignan E	18.10	732.2777	731.2701; 791.2980	95.2	1.34	L4
Lappaol D	18.29	568.2301	283.1179; 343.1396; 567.2229; 627.2628	90.19	-4.13	L4
Matairesinol	18.46	358.1423	357.1358; 417.1539	46.9	1.38	L2a
Lappaol A	18.74	536.2049	535.1972; 595.2247	87.86	3.7	L3	505.188 (100)
Lappaol Fc	18.95	714.2658	713.2587; 773.2752	45.23	-1.9	L4
Arctigenin	19.09	372.1575	371.15	80.26	1.98	L1	371.1507 (100)
Syringaresinolc	19.74	418.1621	417.1546; 477.1725	85.64	-0.2	L4
Diarctigenin	20.37	742.2985	741.2909; 801.3312	42.15	2.9	L4	741.2934 (100)
Arctigenin glycoside	23.95	666.2559	665.245	47.38	-0.61	L4	666.0574 (100)
Quinic acid derivatives
Dicaffeoylquinic acidc	17.01	516.1259	257.0510; 515.1179; 575.1467	91.75	-3.52	L4
Dicaffeoyl-disuccinylquinic acidc	17.71	715.1527	774.166	75.83	3.47	L4
Quinic acid derivativec	18.49	723.2091	782.223	75.06	-5.53	L4
Flavonoids
Nobiletinc	17.95	402.1309	401.1237; 461.1302	93.64	-3.81	L4
Tangeretinc	17.99	372.1207	371.1136; 431.1391	83.38	-1.01	L4
Quercitrinc	18.16	448.0995	447.091	86.32	-4.48	L4
Luteolin	21.35	286.0474	285.039	89.89	-2.21	L4
Fatty acids
Linolenic acid	23.25	278.2241	277.2167; 337.2349	79.57	0.94	L4	277.2178 (100)
Tetradecanoic acid	23.29	228.2091	227.201	97.14	2.35	L4	227.202 (100)
Pentadecanoic acid	23.61	242.2251	241.217	97.19	-3.27	L4
Oleic Acid	24.06	282.2567	281.248	84.36	-2.45	L4
Methyl palmitate	24.17	270.2565	269.2479; 329.2572	94.33	3.92	L2a	269.2495 (100)
Methyl oleate	24.43	296.2717	295.263	70.59	-3.57	L4
Stearic acid	24.72	284.2723	283.264	92.66	4.62	L2a	283.2656 (100)
Methyl linolenate	24.73	292.2379	351.251	78.6	-9.71	L4
Ethyl oleate	24.81	310.2890	309.2791; 369.3177	78.64	-4.16	L4
Methyl stearate	25.17	298.2879	297.279	90.28	-4.99	L4
Terpenoids
Dehydromelitensinc	18.86	264.1354	191.0709; 263.1287; 323.1477	84.46	-2.58	L4
Arctiopicrina,c	19.44	350.1717	409.186	73.55	-4.8	L4
Melitensina,c	19.53	266.1511	265.1440; 325.1646	84.94	-2.29	L4
Dehydrovomifoliol	20.01	222.1252	221.1184; 281.1377	84.88	-2.2	L4
Loliolideb	20.39	196.1095	195.1024; 255.1233	83.09	-3.17	L4
Sterols
Daucosterol / Sitosterol-beta-D-glucopyranoside	26.22	576.4396	575.4324; 635.4504	68.58	-0.33	L4
a absent in A. lappa species
b absent in the year 2021
c absent in the year 2022
d based on a representative A. minus sample
e based on Schymanski et al. ( DOI: 10.1021/es5002105)
