# Supplementary material for: Comparison of Metabolic Profiles of Fruits of Arctium lappa, Arctium minus, and Arctium tomentosum
Source: Plant Foods Hum Nutr. 2024 Apr 8;79(2):497–502. doi: 10.1007/s11130-024-01175-w (PMC11178601; doi:10.1007/s11130-024-01175-w)
Supplement: Supplementary file 3 — (XLSX 11 KB) [file 11130_2024_1175_MOESM3_ESM.xlsx]

## Sheet: Sheet1
Comparison of metabolic profiles of fruits of Arctium lappa, Arctium minus, and Arctium tomentosum; Plant Foods for Human Nutrition; Malanik, Farkova, Krizova, Kresova, Smejkal, Kasparovsky, and Dadakova; Masaryk University, Brno, Czech Republic; k.dadakova@mail.muni.cz
Online Resource 3. Validation of lignan quantification method.
	Lappaol C	Lappaol H	Arctigenin	Matairesinoside
Linearity (20-500 ng/mL, r2)	0.988	0.974	0.939	0.999
LOD (3.33 × σ/S, ng/mL)	0.7	0.9	1.4	5.5
LOQ (10 × σ/S, ng/mL)	2.2	2.8	4.1	16.5
Stability 4°C, 10 days (%)	81	76	95	75
Precision (RSD, %, n=3)	11	5	12	6
Matrix effects (%, mean ± sd, n=3)	-12 ± 25	6 ± 4	-4 ± 15	8 ± 10
Recovery (%, mean ± sd, n=3)	78 ± 16	72 ± 2	88 ± 9	78 ± 9
Back calculated concentrations (ng/mL); % of nominal concentrations of the calibration curve		26; 130	6; 32	20; 98
	33; 67	49; 94	85; 171	50; 99
	124; 124	66; 66		101; 101
	221; 111	203; 101	208; 104	209; 104
	518; 104	527; 105	471; 94	491; 98
