# Supplementary material for: Comparison of Metabolic Profiles of Fruits of Arctium lappa, Arctium minus, and Arctium tomentosum
Source: Plant Foods Hum Nutr. 2024 Apr 8;79(2):497–502. doi: 10.1007/s11130-024-01175-w (PMC11178601; doi:10.1007/s11130-024-01175-w)
Supplement: Supplementary file 4 — (XLSX 11 KB) [file 11130_2024_1175_MOESM4_ESM.xlsx]

## Sheet: List1
Comparison of metabolic profiles of fruits of Arctium lappa, Arctium minus, and Arctium tomentosum; Plant Foods for Human Nutrition; Malanik, Farkova, Krizova, Kresova, Smejkal, Kasparovsky, and Dadakova; Masaryk University, Brno, Czech Republic; k.dadakova@mail.muni.cz
Online Resource 4A. mean ± sd values in mg/g DW (arctiin) and µg/g DW (other analytes) divided for the species and collection.
Species	Year	Arctiin	Lappaol C	Lappaol H	Arctigenin	Matairesinoside
A. lappa	2021	50 ± 10	1665 ± 173	361 ± 44	256 ± 152	141 ± 29
A. lappa	2022	7 ± 2	147 ± 49	104 ± 18	354 ± 62	55 ± 6
A. minus	2021	24 ± 7	1575 ± 1406	320 ±298	707 ± 109	118 ± 60
A. minus	2022	8 ± 6	237 ± 6	120 ± 10	1211 ± 617	55 ± 11
A. tomentosum	2021	31 ± 14	1739 ± 483	326 ± 86	497 ± 344	181 ± 87
A. tomentosum	2022	12 ± 2	205 ± 21	121 ±6	631 ± 141	107 ± 22
Online Resource 4B. Fatty acid GC data.
Methyl ester fatty acid	A. tomentosum	A. tomentosum	A. tomentosum	A. minus	A. minus	A. minus	A. lappa	A. lappa	A. lappa
Peak area
C8					3.45
C10	19.391		6.174		6.229	10.108	6.878
C11			4.399
C12	48.786	9.593	10.379	5.253	8.244	39.813	11.654	9.049	7.577
C14	85.245	20.017	15.155	7.241	9.607	84.71	14.46	16.771	13.902
C14:1	50.986	11.276		6.461	8.069	77.859	13.143	10.413	10.863
C15	5.751		11.065			6.14
C16	1109.03	549.347	188.341	109.917	68.019	1110.18	188.03	544.605	462.646
C16:1	1013.54	231.959	195.704	123.214	127.308	1703.75	181.298	197.925	199.87
C17	17.39					16.108
C18	297.917	223.383				152.838	26.729	169.276	143.262
C18:1n9c	3119.35	2079.72	548.504	277.716	80.421	1763.7	296.353	1515.68	961.465
C18:2n6t	33.014			14.43	90.336	112.776
C18:2n6c	7109.86	6224.35	1020.25	739.434		2227.34	992.43	5547.28	3850.26
C18:3n6	400.846	313.354	39.883	23.593		121.96	55.925	377.986	364.422
C18:3n3	53.612	20.003	9.861			83.977		26.787	21.417
C20:1n9	8.291	17.269				10.345		9.008	13.065
C20:3n3						7.809
C24	27.641	9.85						10.697
